# Supplementary material for: YouTube lens to attention deficit hyperactivity disorder: a social media analysis
Source: BMC Res Notes. 2018 Dec 4;11:854. doi: 10.1186/s13104-018-3962-9 (PMC6277992; doi:10.1186/s13104-018-3962-9)
Supplement: Supplementary file 1 — Additional file 1. Youtube lens to ADHD videos and its usefulness analysis. [file 13104_2018_3962_MOESM1_ESM.xlsx]

## Sheet: Civilian
Upload Date	Number of views	Number of likes	Number of dislikes	Duration of Video	Duration in miutes	upload source	usefulness scoring	Role of parents mentioned in diagnosis and Mx	Role of teachers mentioned in diagnosis and Mx	Role of Medications mentioned in diagnosis and Mx	Role of CBT mentioned in diagnosis and Mx
2015-06-29	1654934	5874	364	0:03:35	3.58333	civilian /personal experience	2	Yes	NO	NO	NO
2015-06-29	1654934	5874	364	0:03:35	3.58333	civilian /personal experience	2	Yes	NO	NO	NO
2015-10-14	1540811	16390	1197	0:05:44	5.73333	civilian /personal experience	2	No	NO	NO	NO
2013-03-08	226962	3049	69	0:03:57	3.95	civilian /personal experience	1	No	NO	YES	NO
2011-07-27	203083	780	80	0:01:14	1.23333	civilian /personal experience	1	No	NO	NO	NO
2012-11-02	131820	354	73	0:08:25	8.41667	civilian /personal experience	1	No	NO	NO	NO
2013-02-25	61042	242	21	0:06:59	6.98333	civilian /personal experience	2	Yes	NO	NO	NO
2007-02-21	59494	32	14	0:03:03	3.05	civilian /personal experience	1	No	NO	NO	NO
2009-06-02	56150	55	29	0:00:35	0.583333	civilian /personal experience	1	No	NO	NO	NO
2009-04-17	48382	30	12	0:03:52	3.86667	civilian /personal experience	1	No	NO	NO	NO
2012-07-30	39832	112	10	0:01:37	1.61667	civilian /personal experience	2	No	NO	YES	NO
2014-12-31	32821	144	24	0:09:39	9.65	civilian /personal experience	3	Yes	NO	NO	NO
2013-12-19	29736	144	33	0:12:39	12.65	civilian /personal experience	3	Yes	NO	NO	Yes
2014-05-06	14064	38	14	0:04:59	4.98333	civilian /personal experience	3	No	NO	YES	NO
2014-04-09	14070	22	20	0:04:28	4.46667	civilian /personal experience	3	Yes	NO	YES	NO
2011-06-30	11841	14	2	0:00:58	0.966667	civilian /personal experience	1	No	NO	NO	NO
2016-01-05	10143	615	5	0:13:14	13.2333	civilian /personal experience	4	Yes	YES	YES	NO
2012-03-27	6503	5	0	0:10:41	10.6833	civilian /personal experience	2	Yes	NO	NO	NO
2011-09-15	6527	19	1	0:06:18	6.3	civilian /personal experience	3	No	NO	YES	NO
2007-04-12	5738	12	3	0:01:20	1.33333	civilian /personal experience	1	Yes	NO	NO	NO
2008-02-04	3062154	6934	626	0:02:55	2.91667	civilian /personal experience	2	No	NO	NO	NO
2015-12-09	1271078	28210	294	0:02:44	2.73333	civilian /personal experience	4	No	NO	YES	NO
2009-03-29	831407	1443	292	0:03:28	3.46667	civilian /personal experience	1	No	NO	NO	NO
2011-09-02	333520	4972	412	0:03:17	3.28333	civilian /personal experience	2	No	NO	YES	Yes
2009-06-22	300627	525	51	0:02:38	2.63333	civilian /personal experience	4	Yes	NO	NO	Yes
2010-08-25	265627	1117	75	0:07:54	7.9	civilian /personal experience	3	No	NO	YES	NO
2009-09-02	230847	207	81	0:03:18	3.3	civilian /personal experience	2	No	NO	NO	NO
2012-01-19	173369	2390	47	0:02:28	2.46667	civilian /personal experience	2	No	NO	NO	NO
2008-03-01	160207	1228	136	0:02:12	2.2	civilian /personal experience	3	No	NO	YES	Yes
2012-05-02	124006	854	86	0:03:57	3.95	civilian /personal experience	2	No	NO	NO	NO
2013-05-13	121521	1393	59	0:20:34	20.5667	civilian /personal experience	4	Yes	NO	YES	NO
2013-11-11	113855	846	7	0:26:47	26.7833	civilian /personal experience	2	No	NO	NO	NO
2016-03-01	111172	2048	36	0:04:04	4.06667	civilian /personal experience	3	No	NO	YES	NO
2015-08-25	113987	2254	52	0:04:55	4.91667	civilian /personal experience	2	No	NO	YES	NO
2015-02-13	77353	1340	122	0:07:21	7.35	civilian /personal experience	2	No	NO	NO	NO
2015-10-25	61379	2170	22	0:15:34	15.5667	civilian /personal experience	3	No	NO	YES	NO
2013-10-14	54975	115	23	0:12:56	12.9333	civilian /personal experience	2	Yes	NO	NO	Yes
median	113855	780	47		3.95		2
Mean	357188	2482.46	128.541		6.32162		2.21622
SEM	107540	874.567	37.8337		0.934671		0.15565

## Sheet: commercial
Upload Date	Number of views	Number of likes	Number of dislikes	Duration of Video	Duration in mins	upload source	usefulness scoring	Role of parents mentioned in diagnosis and Mx	Role of teachers mentioned in diagnosis and Mx	Role of Medications mentioned in diagnosis and Mx	Role of CBT mentioned in diagnosis and Mx
2010-10-07	431105	664	75	0:02:01	2.01667	commercial	3	Yes	NO	NO	NO
2010-07-21	163988	189	56	0:07:49	7.81667	commercial	7	Yes	YES	YES	Yes
2011-06-08	110709	765	53	0:05:41	5.68333	commercial	2	No	NO	NO	NO
2010-03-10	17080	73	1	0:01:44	1.73333	commercial	1	No	NO	NO	NO
2011-04-01	125504	590	14	0:00:49	0.816667	commercial	1	No	NO	NO	NO
median	125504	590	53		2.01667		2
Mean	169677	456.2	39.8		3.61333		2.8
SEM	69674.7	136.872	13.8687		1.33899		1.11355

## Sheet: institutions
Upload Date	Number of views	Number of likes	Number of dislikes	Duration of Video	Duration in mins	upload source	usefulness scoring	Role of parents mentioned in diagnosis and Mx	Role of teachers mentioned in diagnosis and Mx	Role of Medications mentioned in diagnosis and Mx	Role of CBT mentioned in diagnosis and Mx
2009-02-11	261839	181	30	0:04:33	4.55	instituions/ medical society	3	Yes	NO	NO	NO
2010-11-10	83719	368	11	0:03:09	3.15	instituions/ medical society	1	No	NO	NO	NO
2012-10-25	82934	431	33	1:27:24	87.4	instituions/ medical society	8	Yes	YES	YES	Yes
2014-05-28	65899	155	21	0:04:02	4.03333	instituions/ medical society	7	Yes	YES	YES	Yes
2011-06-07	59514	54	5	0:01:40	1.66667	instituions/ medical society	1	No	NO	NO	NO
2014-06-30	48182	148	24	0:03:56	3.93333	instituions/ medical society	2	No	NO	NO	NO
2014-09-10	42024	33	4	0:04:10	4.16667	instituions/ medical society	5	No	NO	YES	NO
2011-02-22	17833	22	1	0:02:25	2.41667	instituions/ medical society	2	No	NO	NO	NO
2012-06-29	13987	59	6	1:55:59	115.983	instituions/ medical society	2	Yes	NO	NO	NO
2012-12-22	11775	62	3	0:27:12	27.2	instituions/ medical society	8	Yes	YES	YES	Yes
2014-06-08	9617	19	3	0:03:14	3.23333	instituions/ medical society	1	Yes	NO	NO	NO
2016-05-05	8451	4	0	0:01:59	1.98333	instituions/ medical society	1	No	NO	NO	NO
2013-03-22	7315	19	0	0:00:30	0.5	instituions/ medical society	1	No	NO	NO	NO
2008-10-09	182692	981	44	1:20:29	80.4833	instituions/ medical society	7	No	NO	YES	Yes
2009-01-22	79978	121	12	0:01:47	1.78333	instituions/ medical society	2	No	NO	NO	NO
2006-03-25	72147	289	77	0:10:41	10.6833	instituions/ medical society	1	No	NO	YES	NO
2012-06-25	51157	473	16	1:33:13	93.2167	instituions/ medical society	3	Yes	NO	NO	NO
median	51157	121	11		4.03333		2
Mean	64650.8	201.118	17.0588		26.2578		3.23529
SEM	16250.4	60.9079	4.90383		9.68187		0.644715

## Sheet: News report
Upload Date	Number of views	Number of likes	Number of dislikes	Duration of Video	Duration in mins	upload source	usefulness scoring	Role of parents mentioned in diagnosis and Mx	Role of teachers mentioned in diagnosis and Mx	Role of Medications mentioned in diagnosis and Mx	Role of CBT mentioned in diagnosis and Mx
2015-09-19	102804	2261	65	0:03:24	3.4	news reports	2	No	NO	NO	NO
2012-02-09	62263	169	11	0:04:51	4.85	news reports	3	Yes	YES	NO	Yes
2013-07-11	60362	945	60	0:03:08	3.13333	news reports	2	No	NO	YES	NO
2012-09-30	32105	336	7	0:33:40	33.6667	news reports	8	Yes	YES	YES	NO
2014-07-24	13168	54	0	0:05:34	5.56667	news reports	3	Yes	YES	YES	NO
2010-11-24	12188	108	0	0:13:47	13.7833	news reports	4	Yes	YES	YES	NO
2009-02-27	89345	249	5	0:06:20	6.33333	news reports	3	Yes	NO	YES	NO
2014-05-08	72544	957	212	0:13:02	13.0333	news reports	4	No	NO	YES	NO
2009-04-09	68365	379	394	0:07:09	7.15	news reports	2	Yes	NO	YES	NO
2013-04-02	60985	1426	120	0:04:11	4.18333	news reports	2	Yes	NO	YES	NO
2014-05-21	46623	1188	70	0:07:32	7.53333	news reports	4	Yes	NO	YES	NO
median	60985	379	60		6.33333		3
Mean	56432	733.818	85.8182		9.3303		3.36364
SEM	8646.13	208.983	36.4925		2.65786		0.526959

## Sheet: Physician
Upload Date	Number of views	Number of likes	Number of dislikes	Duration of Video	Duration in mins	upload source	usefulness scoring	Role of parents mentioned in diagnosis and Mx	Role of teachers mentioned in diagnosis and Mx	Role of Medications mentioned in diagnosis and Mx	Role of CBT mentioned in diagnosis and Mx
2010-11-19	80495	661	13	0:03:26	3.43333	Physician	1	Yes	NO	NO	NO
2010-10-24	45416	234	29	0:03:19	3.31667	Physician	2	Yes	NO	NO	NO
2012-12-22	31925	77	12	0:13:06	13.1	Physician	6	Yes	YES	YES	NO
2010-11-09	31229	211	6	0:03:34	3.56667	Physician	2	Yes	NO	NO	Yes
2012-05-06	30931	130	23	0:01:33	1.55	Physician	2	No	NO	NO	NO
2010-11-22	26122	114	5	0:03:01	3.01667	Physician	3	Yes	YES	NO	NO
2012-05-07	25582	34	27	0:01:24	1.4	Physician	3	Yes	YES	NO	Yes
2010-10-23	22797	181	9	0:04:59	4.98333	Physician	4	Yes	NO	YES	NO
2011-06-07	21775	143	2	0:03:42	3.7	Physician	2	No	NO	NO	NO
2012-05-06	21897	61	19	0:01:16	1.26667	Physician	2	No	NO	NO	NO
2013-10-06	17546	77	7	0:04:46	4.76667	Physician	4	No	NO	YES	Yes
2010-11-07	13259	66	0	0:03:14	3.23333	Physician	1	Yes	NO	NO	Yes
2012-05-07	12349	49	12	0:02:00	2	Physician	2	Yes	NO	NO	NO
2010-11-01	10814	51	1	0:03:23	3.38333	Physician	2	No	NO	NO	Yes
2008-05-13	9804	0	0	0:08:37	8.61667	Physician	2	Yes	NO	NO	NO
2012-05-05	9461	38	35	0:01:30	1.5	Physician	2	No	NO	NO	NO
2011-05-09	8388	18	3	0:03:18	3.3	Physician	5	Yes	YES	YES	Yes
2013-12-16	7575	23	3	0:03:02	3.03333	Physician	4	No	NO	YES	Yes
2010-11-03	6725	24	1	0:03:17	3.28333	Physician	2	No	YES	NO	NO
2010-12-17	5710	10	5	0:01:30	1.5	Physician	1	No	NO	YES	NO
2015-03-19	208232	2911	388	0:05:39	5.65	Physician	1	Yes	NO	NO	NO
2011-06-14	92665	635	32	0:04:53	4.88333	Physician	5	Yes	NO	YES	NO
2009-12-17	71378	236	31	0:03:52	3.86667	Physician	2	No	NO	NO	NO
2014-09-23	73286	1047	24	0:13:46	13.7667	Physician	4	No	NO	YES	Yes
2007-06-16	65875	278	23	1:19:31	79.5167	Physician	4	No	NO	NO	NO
2012-07-20	63871	435	9	1:24:37	84.6167	Physician	5	No	NO	YES	Yes
2013-03-06	58335	297	5	0:08:29	8.48333	Physician	2	No	NO	NO	NO
median	25582	114	9		3.43333		2
Mean	39757.1	297.815	26.8148		10.1753		2.77778
SEM	8182.89	110.923	14.0567		4.03661		0.273905

## Sheet: others
Upload Date	Number of views	Number of likes	Number of dislikes	Duration of Video	Duration in mins	upload source	usefulness scoring	Role of parents mentioned in diagnosis and Mx	Role of teachers mentioned in diagnosis and Mx	Role of Medications mentioned in diagnosis and Mx	Role of CBT mentioned in diagnosis and Mx
2013-05-07	322552	2409	114	0:04:00	4	health channel	8	Yes	NO	YES	Yes
2012-04-30	313518	560	596	0:10:21	10.35	case study	2	Yes	YES	NO	NO
2012-03-23	15919	31	0	0:06:01	6.01667	channels	5	No	YES	NO	NO
2014-10-07	60431	636	8	0:03:25	3.41667	song	1	No	NO	NO	NO
2013-04-10	901804	13517	349	0:13:36	13.6	ted talk	4	Yes	YES	YES	NO
2014-07-03	104346	1410	25	0:08:54	8.9	ted talk	3	No	NO	NO	NO
2015-12-18	73371	2322	20	0:13:22	13.3667	ted talk	3	Yes	YES	NO	NO
2013-05-22	50427	379	20	0:54:09	54.15	television program	6	Yes	YES	YES	Yes
2013-05-22	50427	379	20	0:54:09	54.15	television program	6	Yes	YES	YES	Yes
2014-07-21	185575	1077	67	0:08:14	8.23333	television show	2	No	NO	NO	NO
2007-10-22	101634	303	4	0:02:08	2.13333	television show	2	No	NO	NO	NO
2013-11-15	14773	76	9	0:06:58	6.96667	tv channel	3	Yes	NO	NO	NO
2014-01-28	160901	799	286	0:09:00	9	tv show	2	No	NO	NO	NO
median	101634	636	20		8.9		3
Mean	181206	1838.31	116.769		14.9449		3.61538
SEM	66258	996.348	50.702		4.92027		0.572203

## Sheet: website
Upload Date	Number of views	Number of likes	Number of dislikes	Duration of Video	Duration in mins	upload source	usefulness scoring	Role of parents mentioned in diagnosis and Mx	Role of teachers mentioned in diagnosis and Mx	Role of Medications mentioned in diagnosis and Mx	Role of CBT mentioned in diagnosis and Mx
2013-11-02	205157	2	4	0:00:30	0.5	website	1	No	NO	NO	NO
2012-10-14	163269	699	35	0:02:15	2.25	website	1	No	NO	NO	NO
2007-09-17	118088	131	32	0:03:10	3.16667	website	4	Yes	NO	NO	NO
2010-12-08	115270	361	88	0:02:34	2.56667	website	1	No	NO	NO	NO
2011-08-25	104042	97	35	0:01:50	1.83333	website	2	No	YES	YES	Yes
2008-02-14	81248	38	17	0:00:59	0.983333	website	1	No	NO	NO	NO
2012-09-21	54242	253	90	0:01:36	1.6	website	1	Yes	NO	NO	NO
2012-05-05	50447	91	27	0:01:31	1.51667	website	2	Yes	NO	NO	NO
2007-02-21	41860	79	16	0:09:44	9.73333	website	2	No	NO	NO	NO
2013-11-20	25964	27	14	0:01:54	1.9	website	1	No	NO	NO	NO
2012-10-14	26122	103	6	0:17:42	17.7	website	6	Yes	YES	YES	NO
2012-01-05	14012	18	1	0:03:32	3.53333	website	3	Yes	YES	YES	Yes
2010-12-16	13325	45	8	0:05:38	5.63333	website	5	Yes	YES	YES	Yes
2013-09-29	12119	291	6	0:04:37	4.61667	website	2	No	NO	NO	NO
2015-04-09	11202	57	5	0:10:48	10.8	website	2	Yes	NO	YES	NO
2013-12-08	9051	14	3	0:02:01	2.01667	website	3	Yes	YES	NO	NO
2013-10-12	7493	34	6	0:06:09	6.15	website	1	No	NO	NO	NO
2013-03-13	5969	32	1	0:17:41	17.6833	website	3	No	YES	YES	NO
2014-06-06	5792	2	1	0:01:22	1.36667	website	2	Yes	YES	NO	NO
2016-04-03	1144443	31767	733	0:03:28	3.46667	website	4	No	NO	YES	NO
2015-07-19	1003229	23864	407	0:01:36	1.6	website	2	No	NO	YES	NO
2015-12-12	800479	17297	255	0:01:30	1.5	website	1	No	NO	NO	NO
2013-08-22	503988	3542	108	0:25:03	25.05	website	1	No	NO	NO	NO
2008-03-28	360101	824	44	0:03:19	3.31667	website	1	No	NO	NO	NO
2011-03-13	361482	1165	53	0:08:04	8.06667	website	1	No	NO	NO	NO
2013-03-04	342648	1912	73	1:00:00	60	website	1	No	NO	NO	NO
2012-04-15	298851	1101	425	0:03:49	3.81667	website	1	No	NO	NO	NO
2012-03-28	287914	1108	45	1:00:00	60	website	1	No	NO	NO	NO
2007-05-12	251584	725	248	0:08:55	8.91667	website	1	No	NO	YES	NO
2009-06-02	135805	298	87	0:04:04	4.06667	website	4	Yes	YES	YES	NO
2014-04-20	132626	1054	51	1:00:05	60.0833	website	1	No	NO	NO	NO
2007-02-01	111015	284	58	0:06:32	6.53333	website	2	Yes	YES	NO	NO
2009-08-05	96906	78	8	0:02:00	2	website	3	No	NO	YES	Yes
2011-09-09	97118	323	6	0:06:28	6.46667	website	3	No	YES	NO	NO
2007-02-27	83718	45	31	0:05:58	5.96667	website	2	Yes	NO	NO	NO
2010-11-07	80742	373	9	0:09:50	9.83333	website	1	No	NO	NO	NO
2010-03-09	79610	632	13	0:07:42	7.7	website	2	No	NO	NO	NO
2013-08-22	76957	432	13	0:25:03	25.05	website	1	No	NO	NO	NO
2011-09-27	70776	147	1	0:08:08	8.13333	website	1	No	NO	NO	NO
2012-06-12	62466	247	20	0:02:19	2.31667	website	3	No	NO	YES	NO
2008-05-29	59274	34	33	0:01:45	1.75	website	1	No	NO	NO	NO
2008-12-29	57878	82	7	0:02:33	2.55	website	2	No	NO	YES	NO
2010-07-18	58085	79	7	0:02:12	2.2	website	1	No	NO	NO	NO
2008-02-15	56400	60	16	0:03:28	3.46667	website	3	Yes	YES	YES	NO
2013-08-02	58371	680	20	0:10:35	10.5833	website	4	No	NO	YES	NO
2014-02-17	56548	455	26	0:45:26	45.4333	website	1	No	NO	NO	NO
2012-10-22	53003	218	12	0:02:22	2.36667	website	2	No	NO	NO	NO
2007-09-17	50386	52	21	0:03:05	3.08333	website	5	Yes	YES	YES	NO
2012-05-25	47506	346	11	0:05:17	5.28333	website	3	Yes	YES	NO	NO
2012-01-18	46836	195	6	0:05:25	5.41667	website	3	No	NO	YES	NO
median	73866.5	232.5	18.5		3.94167		2
Mean	159828	1835.86	64.84		9.83133		2.1
SEM	33815.5	841.386	18.7718		2.12312		0.181265
